# Supplementary material for: Deleting fibroblast growth factor 2 in macrophages aggravates septic acute lung injury by increasing M1 polarization and inflammatory cytokine secretion
Source: Mol Biomed. 2024 Oct 22;5:50. doi: 10.1186/s43556-024-00203-0 (PMC11496435; doi:10.1186/s43556-024-00203-0)
Supplement: Supplementary file 1 — Supplementary Material 1. [file 43556_2024_203_MOESM1_ESM.zip]

Archive with 6 entries (5 files):
- 43556_2024_203_MOESM1_ESM/
- 43556_2024_203_MOESM1_ESM/43556_2024_203_OnlinePDF .pdf
- 43556_2024_203_MOESM1_ESM/S1.tif
- 43556_2024_203_MOESM1_ESM/S2.tif
- 43556_2024_203_MOESM1_ESM/S3.tif
- 43556_2024_203_MOESM1_ESM/Supplementary Information-202409.docx
